# Supplementary material for: Natural vs. Synthetic Phosphate as Efficient Heterogeneous Compounds for Synthesis of Quinoxalines
Source: Int J Mol Sci. 2021 Dec 20;22(24):13665. doi: 10.3390/ijms222413665 (PMC8704691; doi:10.3390/ijms222413665)
Supplement: Supplementary file 1 [file ijms-22-13665-s001.zip]

Archive with 1 entries (1 files):
- ijms-1452036-supplementary.pdf
